# Supplementary material for: The diagnostic accuracy of digital PCR, ARMS and NGS for detecting KRAS mutation in cell-free DNA of patients with colorectal cancer: A systematic review and meta-analysis
Source: PLoS One. 2021 Mar 26;16(3):e0248775. doi: 10.1371/journal.pone.0248775 (PMC7997033; doi:10.1371/journal.pone.0248775)
Supplement: S2 File — Data were also deposited in Systematic Review Data Repository (SRDR): https://srdr.ahrq.gov/projects/1639. (XLSX) [file pone.0248775.s003.xlsx]

## Sheet: Sheet1
PMID	Author+title	True positive	False positive	False negative	True negative	Sample size	CRC type	Sample type	Country of origin	Age (median,range)	Race	Index Tests	Reference Tests
31142037		42	6	4	73	125	mCRC	Plasma	Europe	not specified (mixed data)	Caucasian	digital droplet PCR	standard routine technique
29362371		12	22	16	40	90	primary CRC	Plasma	Europe	not specified (mixed data)	Caucasian	digital droplet PCR	PCR&Sanger sequencing (double confirmation)
32379795		19	9	3	17	48	mCRC	Plasma	Asia	not specified (mixed data)	Asian	NGS	Sanger sequencing
31032472		22	5	15	34	76	either primary or mCRC	Plasma	America	50.1(24.9-83.9)	Caucasian	NGS(Guardant360)	NGS(Foundation One)
30203147		2	0	2	1	5	either primary or mCRC	Plasma	Asia	not specified (mixed age data with other disease types)	Asian	NGS	NGS
29765524		14	4	1	9	28	mCRC	Plasma	Europe	not given	Caucasian	BEAMing	NGS
	Wang+Detection of RAS/BRAF mutations in the ctDNA of mCRC patients by NGS technique	14	6	29	48	97	mCRC	Plasma	Asia	not specified (mixed age data)	Asian	NGS	standard routine technique
27863403		1	1	0	1	3	mCRC	Plasma	America	68(52-71)	Caucasian	NGS	Sanger sequencing
26452027		5	3	1	20	29	mCRC	Plasma	Asia	not specified (mixed age data with other disease types)	Asian	NGS(Guardant360)	Sanger sequencing
32415199		4	1	1	0	6	mCRC	Plasma	Europe	not given	Caucasian	BEAMing	standard of care
32318348		9	4	3	19	35	either primary or mCRC	Plasma	Asia	not specified (mixed data)	Asian	NGS	NGS
32162812		22	1	7	45	75	mCRC	Plasma	America	56(20-94)	Caucasian	NGS(Guardant360)	NGS(Foundation One)
31383871		16	0	1	23	40	either primary or mCRC	Serum	Asia	64 (39-82)	Asian	digital droplet PCR	ARMS
31344983		7	1	0	12	20	mCRC	Plasma	Europe	not given	Caucasian	digital droplet PCR	MassARRAY
31320401		21	2	12	26	61	either primary or mCRC	Plasma	America	52(27-82)	Caucasian	NGS(Guardant360)	NGS(Foundation One)
31134762		9	0	16	28	53	either primary or mCRC	Plasma	Europe	not specified (mixed data)	Caucasian	digital droplet PCR	digital droplet PCR
30575318		29	12	7	53	101	mCRC	Plasma	Asia	64(30-84)	Asian	NGS(Oncomine)	PCR (RASKET KIT)
30550935		14	3	7	6	30	mCRC	Plasma	Europe	not given	Caucasian	digital droplet PCR	MassARRAY
29849949		23	28	6	28	85	mCRC	Plasma	Asia	67 (19-82)	Asian	digital droplet PCR	ARMS/PCR (RASKET kit)
29707525		16	4	8	36	64	mCRC	Plasma	Asia	not specified (mixed data)	Asian	NGS	ARMS
29541205		4	0	1	6	11	either primary or mCRC	Plasma	Asia	57.6 (35-73)	Asian	NGS	NGS
28950295		23	10	10	49	92	mCRC	Plasma	Europe	not specified (mixed data)	Caucasian	BEAMing	NGS
30467411		113	8	18	97	236	mCRC	Plasma	Europe	65 (33–89)	Caucasian	BEAMing	pyrosequencing
28949453		2	1	2	7	12	mCRC	Plasma	Europe	not specified	Caucasian	NGS (CRC panel)	NGS (CRC panel)
27940131		24	0	4	1	29	mCRC	Plasma	Europe	not given	Caucasian	dPCR (QS3D)	SNaPshot multiplex assay
28368441		42	4	7	64	117	mCRC	Plasma	Europe	65 (30-86)	Caucasian	BEAMing	MassARRAY
28106345		47	3	5	43	98	mCRC	Plasma	Europe	66 (21–92)	Caucasian	BEAMing	pyrosequencing/Sanger sequencing/NGS
28419195		53	6	2	54	115	mCRC	Plasma	Europe	67.8 (60.3-76.5) (median, interquartile range)	Caucasian	BEAMing	qPCR
27526306		4	0	1	27	32	mCRC	Plasma	Europe	72 (60-83)	Caucasian	NGS (Somatic 1)	Standard routine technique
27448974		12	0	7	16	35	mCRC	Plasma	Europe	62.5 (mean)	Caucasian	NGS(Oncomine)	NGS(pyrosequencing)
27116474		31	5	8	50	94	mCRC	Plasma	Asia	not given	Asian	dPCR (QS3D)	MEBGEN-Luminex method
25875772		112	3	28	68	211	mCRC	Plasma	Europe	not specified (mixed data)	Caucasian	ARMS	ARMS
23938455		14	2	5	29	50	mCRC	Plasma	Europe	63 (10.7) mean (SD)	Caucasian	dPCR (picodroplet digital PCR)	qPCR
